# Supplementary material for: DNA Barcoding of Birds at a Migratory Hotspot in Eastern Turkey Highlights Continental Phylogeographic Relationships
Source: PLoS One. 2016 Jun 15;11(6):e0154454. doi: 10.1371/journal.pone.0154454 (PMC4909268; doi:10.1371/journal.pone.0154454)
Supplement: S1 Table — (XLSX) [file pone.0154454.s004.xlsx]

## Sheet: Sheet1
S1 Table. The migratory/resident status of each species, average number of individuals caught for each species, and sequence statistics.
	Migratory/Resident	Number of Sequences Generated in this Study	Number of Sequences from BOLD	Total Number of Sequences Used	Average # caught each year
Coturnix coturnix	Migrant	1	3	4	3.6
Cuculus canorus	Migrant	1	12	13	9.2
Caprimulgus europaeus	Migrant	1	6	7	11.8667
Alcedo atthis	Partial	3	11	14	41.0667
Merops apiaster	Migrant	3	5	8	21.0667
Coracias garrulus	Migrant	2	5	7	6.4
Lanius minor	Migrant	1	5	6	1.2
Oriolus oriolus	Migrant	2	6	8	4.26667
Galerida cristata	Resident	1	4	5	0.133333
Parus major	Resident	2	21	23	70.1333
Remiz pendulinus	Partial	6	2	8	40.9333
Cettia cetti	Partial	5	1	6	162
Phylloscopus trochilus	Migrant	4	13	17	387.467
Acrocephalus palustris	Migrant	8	10	18	124.667
Locustella luscinioides	Migrant	2	2	4	32.4
Sylvia atricapilla	Migrant	2	12	14	74.6667
Sylvia nisoria	Migrant	1	8	9	30.4
Sylvia curruca	Migrant	3	12	15	60.1333
Muscicapa striata	Migrant	1	11	12	104.533
Ficedula parva	Migrant	2	6	8	34.8
Erithacus rubecula	Partial	2	11	13	151.467
Luscinia svecica	Migrant	1	13	14	360.533
Phoenicurus phoenicurus	Migrant	5	13	18	153.467
Oenanthe hispanica	Migrant	1	1	2	1.33333
Saxicola rubetra	Migrant	5	9	14	9.73333
Saxicola maurus	Partial	1	8	9	22.1333
Turdus merula	Partial	1	14	15	11.6
Emberiza citrinella	Migrant	1	10	11	52.2667
Emberiza hortulana	Migrant	3	3	6	2.8
Emberiza schoeniclus	Partial	2	23	25	21.8667
Emberiza calandra	Resident	1	3	4
Passer domesticus	Resident	2	23	25	28
Passer montanus	Resident	2	18	20	35.7333
